# Supplementary material for: Eco-evolutionary dynamics of temperate phages in periodic environments
Source: Virus Evol. 2025 Apr 29;11(1):veaf019. doi: 10.1093/ve/veaf019 (PMC12105577; doi:10.1093/ve/veaf019)
Supplement: veaf019_Supp [file veaf019_supp.zip]

Archive with 1 entries (1 files):
- veaf019_Supp_AllFiguresTables.pdf
